# Supplementary material for: National strategies for knowledge translation in health policy-making: A scoping review of grey literature
Source: Health Res Policy Syst. 2024 Apr 20;22:50. doi: 10.1186/s12961-023-01089-0 (PMC11031914; doi:10.1186/s12961-023-01089-0)
Supplement: Supplementary file 3 — Additional file 3. Extraction table of KT strategy elements. Populated extraction table of structure and content elements of the identified KT strategies. [file 12961_2023_1089_MOESM3_ESM.xlsx]

## Sheet: Sheet1
Additional file 3: Extraction table of KT strategy elements
Document properties		Strategic objectives and actions							Other elements of content			Structural elements (headings)
Title	Country	Creation of policy-relevant research	Assuring the accessibility of research and publications	Knowledge exchange between researchers and other stakeholders	Institutions responsible for KT	Capacity building for KT	Cooperation among different actors	Communication (advocacy) about research and KT	Mission statement and similar (if not under a special "Vision" or "Mission" heading)	KT Research	M&E	Foreword	Executive summary	Definition / Scope	Vision	Mission	Strategic vision	Context	Justification for producing the document	Process of elaboration of the document	Situation analysis	Strategic objectives	Strategies and activities	Responsible organisations	Outcomes	Operational plan and cost estimates / Implementation	Annexes
Department of Health Statement of Strategy 2016-2019 (12)	Ireland			Will manage internal and external research programmes aligned with departmental priorities and will act as a broker to harness learning and insights from the research community (national and international) to inform the work of the Department on key issues	The new Research Services Unit within the R&D and Health Analytics Division will ensure that research and evaluation is at the core of policy formulation and decision making within the Department itself		The Department will continue to support the Health Research Board in implementing its Strategy 2016-2020 Research Evidence Action		Promote evidence-informed policy making, innovation and the public interest Support staff in accessing better evidence and the views of citizens			Not applicable (not a specificly KT strategy)
PLAN D’ACTION 2010-2013 DE MISE EN ŒUVRE DE L’INITIATIVE EVIPNet AU BURKINA FASO (11)	Burkina Faso		Making research findings immediately accessible for healthcare decision making, the conception of policies and programmes Tracing research products and building an inventory Reinforcing mechanisms of sharing knowledge		Putting in place or reinforcing exchange mechanisms between decision makers, researchers and civil society Organising deliberative fora Setting up a secretariat responsible for KT	Reinforcing different actors' capacity to better use research findings in decision making Conduct trainings to mass media editors and journalists on reporting of research findings for public consumption Organising study trips		Advocating the use of research in decisions	[See under "Strategic vision"]		Elaborating a study on the implementation of the Action Plan Convening an evaluation conference at mid-term Indicators: - Proportion of planned activities taken place - Proportion of planned and financed activities taken place - Mobilization rate of network members - Funding use rate - Proportion of meetings and workshops institutionalized by EVIPNet taken place - Programming meetings realization…						The EVIPNet Action Plan aims at promoting a wide-range diffusion and systematic utilization of research findings relevant to decision making, and to the conception of policies, programmes and projects in health	[Country description]	Health research structures are in place and are producing important results. However, these are seldom known and used for decision making and policy or programme development.	1. Decision made at political level 2. Workshop with the national EVIPNet Steering Group 3. Drafting committee put in place 4. Presentation to the larger EVIPNet network in the country and workshop 5. Finalisation 6. Presentation to the Ministry of Health for accepting ang funding	1. Presentation of the national research system 2. Resources for health research 3. Piloting bodies and dissemination mechanisms for research 4. [Conclusion]: Accessible evidence and known experience are not used for the profit of the population Conducting a study on the causes of low research utilization Evaluation of existing tools for research use in decision making, and why they do not work	To put in place mechanisms necessary for a better use of evidence in decision making in health To make research findings immediately accessible for decision making, policy and programme development To develop the capacity of different actors in using research results in decision making	[Objectives, strategies and activities (organized in a table)]			Designating a project lead Establishing a secretariat Allocating budget Putting in place regular evaluations (with responsible bodies) Definition of indicators
The Government Action Plan for Implementation of the Health&Care21 Strategy Action Plan Research and innovation in health and care (2015-2018) (13)	Norway			The leaders in the services and the municipalities must take responsibility for meeting knowledge needs through research and innovation initiatives. They should furthermore ensure that research outcomes and new innovations are implemented in the services, and that the effects thereof are evaluated. Leaders in the research and innovation communities must on their part facilitate more interaction b…	In cooperation with the Ministry of Children and Equality, the Ministry of Health and Care Services has established community missions and tasks for 21 of the knowledge and resource centres outside the specialist health care services. The Government has therefore established the Health&Care21 Advisory Board as a central arena and meeting place for monitoring the follow-up of the Health&Care21 Str…	There is a need for improved knowledge and a culture for research in the services and in the municipalities. At the same time, the research communities require a better understanding of the services and their needs.	The recommendations in the Health&Care21 Strategy have also been important for the implementation of the action-oriented health research programmes at the Research Council of Norway. From 2015, Government with follow through on Health&Care21 by establishing a new ten-year programme for service research and innovation at the Research Council. New knowledge and new solutions for the health and care…		Research and innovation activities must become more strategic and have a clearer basis in governance.		The Monitor will provide information on the extent to which the actors’ implementation of the Health&Care21 Strategy is a positive development, and will become an important governance instrument for the Ministry, public funding agencies and for the actors themselves.
Estrategia Nacional De Apropiacion Social De La Ciencia, La Tecnologia Y La Innovacion (5)	Colombia			Objective: Facilitate processes of dialogue between different social groups in the country on public policies in strategic areas of ITC, promoting their participation in the management of these. Instruments: Develop an annual national forum composed of 32 departmental meetings, 1 district meeting and 2 national panels on public policies generated in three strategic areas: Water and Biodiversity, …	The CTI's Social Appropriation Group acts as a mediator in a complex system of relations of the System, as follows: articulates instances of the Government within the System, led by Colciencias (Management Committee, CTI Advisory Council); Calls on representatives of expert groups, business and civil society; and encourages the creation of networks of those sectors of the company, the academy, th…	Objective: Promote a National Training Program in decentralized ASCTI that contributes to the training of managers and the development of regional capacities in the area. Instrument: Cooperation agreements		Objective: Strengthen networks of actors that promote the social appropriation of knowledge through the development of CTS communication projects Instruments: The program articulates different incentives (bank of eligible projects and internships), directed to institutions that advance CTI Social Appropriation projects, in order to promote, promote and recognize these social processes. These ince…	The National Strategy for the Social Appropriation of Science, Technology and Innovation seeks to generate mechanisms and instruments that make the social appropriation of knowledge the basis for innovation and research, with a high impact on social and economic development of the country.	Objective: To promote projects of university extension, research and social innovation with significant contributions to the social appropriation of knowledge. Instruments: Program grants	Objective: This initiative seeks to generate instruments to measure the social impact of the research and innovation projects developed by the different actors of the System as a way of characterizing the forms of social appropriation of the knowledge they promote. In a first phase it is thought to generate a state of the art of the various consultancies and initiatives developed by Colciencias t…			[Definition of KT - different from what we use]				[Description of earlier efforts about KT] The National KT Strategy seeks to specify and make operational the guidelines given by the National Policy for Promotion of Research and Innovation (2008) in terms of integration of the ITC with Colombian society.			[Diagnostics of the situation of KT]	[Objectives]	[Lines of action]	[Actors that promote KT]		[Strategic plan and national system of KT]
Doing, supporting and using public health research The Public Health England strategy for research, translation and innovation (2)	UK	Undertake research that peer reviewers commend as being of the highest quality Focus researchers in PHE and elsewhere on research questions relevant to the evidence needed for public health Apply diverse research methodologies appropriate for the range and complexity of public health research questions and contribute to methodological development		Support the robust evaluation of public health interventions including close interaction with partner organisations so as to contribute to effective decision-making by providers of public health services. Value and evaluate evidence from diverse sources and use it systematically to improve public health		Continue strong support for the National Institute for Health Research (NIHR) Health Protection Research Units (HPRUs) to build research capacity, capability and excellence Invest in, deploy and share sophisticated research facilities, equipment and expertise	Continue strong support for the National Institute for Health Research (NIHR) Health Protection Research Units (HPRUs) to achieve evidence for PHE actions. Establish in-house and partnership support systems for successful innovation by translating evidence into policy or practice, learning from best practice nationally and internationally. Add value to networks of significant external partners wh…	Maintain a dialogue on public health research, organising, participating in and contributing to discussion fora nationally and internationally. Publish annual reviews of PHE’s research, translation and innovation activities.	Public Health England (PHE) is a research-informed organisation that is driving forwards the provision and use of evidence for decision-making across our public health system. Research relevant to health and care is thriving due to sustained investment and new, productive relationships among researchers and those who would use their findings.		[Establishment of a board to review progress annually, as well as an interior measurement group]	[Brief description of the institution by the chairman and the chief executive]	[Priorities, objectives and actions]	Research is an attempt to derive generalisable and/or transferrable new knowledge by addressing clearly defined questions with systematic, rigorous and repeatable methods. Translation is a process of adding value to robust evidence so that it may be used. Innovation is a process that brings together various novel ideas in a way that they have an impact (on public health).				[Mandate, pre-existing strategic goals and partner organisations' strategic goals]				Our five priorities are: • knowledge: generate new knowledge to improve and protect health • infrastructure: build, share and sustain high-quality infrastructure to enable research by PHE and others • capacity: support development of public health research capacity in PHE and elsewhere and inspire public health research careers • innovation: accelerate translation of research into policy and prac…	[For each priority area, specific objectives, actions and indicators are set out.]				[A list of research units, references, glossary, summary of comments provided through public consultation, and instituions that have commented on the draft strategy]
Norwegian ERA Roadmap 2016-2020 (15)	Norway		Open Science (e.g. open access to scientific publications and open access to data) is seen a prerequisite for successful knowledge transfer policies		Technology Transfer Offices (TTOs) at the universities and the university colleges, and industrial and regional clusters, have important roles to play.		Three aspects are deemed important to succeed in knowledge transfer: to strengthen collaborative research, to increase inter-sectoral mobility... Increase the number of students who obtain their PhD’s within the Industrial PhD and Public sector PhD schemes.		Fully implementing knowledge transfer policies at national level in order to maximize the dissemination, uptake and exploitation of scientific results. Research performing – and research funding organisations should make knowledge transfer second nature by integrating it in their everyday work.		Percentage of product or process Innovative firms [= policy proposals made?] cooperating with higher education institutions or public research institutions for their innovation activities Improvement of knowledge transfer indicators, including a possible composite indicator that reflects the broad range of knowledge transfer activities											[Priorities]	[Status - goals - actions]	[Responsible organisations for actions]		[Time schedules]
Mobilizing Knowledge, Catalyzing Impact (8)	Trinidad and Tobago	The UWI St Augustine Campus embarked on a path to focusing its research efforts to address the pressing development needs of the country in a strategic and targeted way. The establishment of the RDI Fund saw the launch of an instrument to infuse a philosophy of ‘knowledge mobilization in service of development’ into the Campus’ research enterprise. Project teams engaged in RDI Fund projects are e…		Stakeholder consultations are ongoing with most of the projects, with more than 20 events hosted to date. Some projects have already held training workshops and/or conferences to share key findings, so as to facilitate knowledge uptake.			Multi-disciplinary research teams are encouraged to establish connections between university research, knowledge users and decision makers so that research can have measurable impact. More than 66 graduate students have already benefitted from training and research experience as part of RDI Fund project teams. These RDI Fund projects have led to new/strengthened collaborations with more than 56 l…	Many channels have been utilized to increase the visibility of the RDI Fund projects in the wider public domain: project websites, social media presence, morning TV show appearances, youtube, online news items, features in UWI publications, and articles in the Express Research in Action Series and other print media.	[See under "Mission"]						[A short (one-sentence) summary of what the institution would like to be.] A research enterprise which facilitates research that can serve as an impetus for transformational change and development.	To provide dedicated funding for projects that address pressing developmental needs To encourage projects to ‘plan for impact’ and ‘mobilize knowledge for development’ To support a more targeted, impact oriented, multidisiciplinary research agenda To foster a greater appreciation in our stakeholders of the value and impact of research, innovation and knowledge transfer To facilitate research whic…
RESEARCH AND INNOVATION FOR HEALTH Research, Development and Innovation Strategy for the Estonian Health System 2015–2020 (3)	Estonia	An applied research programme will be prepared based on the development needs of the health system, the goal of which is to support the evidence and knowledge base of health policy through research, evaluation, and other coordinated organisation and funding. This research programme managed by the MSA [Ministry of Social Affairs] will supplement but not replace other, general R&D funding measures.			A chief innovation officer is appointed in the MSA who organises, leads and coordinates the activity on a daily basis. A health research and innovation council will be set up [...]. The council will address strategic issues relating to research and innovation in the health field, develop the detailed priorities and criteria of the MSA for financing research and innovation, develop proposals for h…			The [health system innovation] award is an easily implemented yet effective way for the state to communicate a message of valuation of innovation throughout the health system, to enhance awareness of the meaning of innovation in the health system by introducing actual cases, and to publish success stories and inspiring examples.	The centre of gravity of the research and innovation strategy supporting the objectives of the Estonian health system is at innovation supporting the renewal and development of the health system. The goal of the strategy is to boost innovation within the health system and cooperation with research and business. [Figures under the heading "Framework for the goals of the strategy".]		A basis is laid for the regular monitoring and analysis of health research and innovation so as to be able to evaluate the results of actions and their impact on the health system and give the decision makers a relevant overview of the situation in health research and innovation, the progress of implementation of the strategy, etc.	[Strategic vision by the head of the Strategy Steering Group and a key researcher]	[The introduction summerizes the most important chapters of the report.]	[In box]: In systems centred in the public sector, such as the health system, innovation should be understood as a dual dynamic process: 1) innovation within the public sector, focusing on the development and renewal of the sector’s own internal activities, and 2) innovation through activities supporting innovation in the public sector (e.g. R&D support and procurements supporting innovation that…	Vision 2025			Development needs of the health system as the point of departure of the strategy Framework for the goals of the strategy	[Included in the introduction]	[List of participants to the strategy development team] [Strategy preparation process in annex]	The current situation and its challanges		Roadmap of key actions to start the desired development	Implementation of the strategy and relationships with other strategies		Pilot and demonstration projects are initiated and managed top to bottom; they are proactive and mobilise various parties (the state, health care, research, business) and resources (education, R&D, health care, IT, business). [The section on implementation includes cost estimates.]	Abbreviations Developments with the greatest impact on the future of the Estonian health system in the 2025 time frame Strategy preparation process
Programa Especial de Transferencia Tecnológica 2016-2021 (7)	Peru			Technological missions Technological meetings Technological advice Associative Technological Transfer Projects for Microenterprises Productive Innovation Projects for Individual Companies Virtual TT [technology transfer] platform Creation of technology transfer portfolio Creation of technological demand portfolio Projects of prototype development and technological packaging	Technological fairs Academic-business leaders forum Network of specialists in intellectual property and technology transfer International Congress on IP and technology transfer	Workshops for the use of the virtual platform - Master's in IP [intellectual property] and Technology Transfer - Diploma in IP and technology transfer - Courses in IP and technology transfer - National traineeships in TT - Internships internships in TT - Accreditation of professionals in IP and technology transfer - Virtual conferences in IP and technology transfer - PI and TT courses for undergr…	Collaborative R & D & I projects (academia - company) Mixed innovation laboratories Support for the creation of technological clusters Multidisciplinary innovation projects	Event of recognition to the impulse of activities of intellectual protection and technology transfer Awareness-raising workshops on IP [intellectual property] and TT Promotion of directives recognizing technology transfer activities in research centers	The current development of countries depends on their ability to generate, use, transfer and disseminate scientific and technological knowledge. In this context, universities, as institutions that generate knowledge and training, play a leading role in economic and social development through the transfer of research results, either as technology or know-how, and the training of professionals who …		Increase in the score and position in the pillar of innovation of the ranking of world competitiveness 20% increase in the licensing of protected intellectual creations, such as patents, software, designs and national industrial secrets by Peruvian companies after 5 years etc. [Indicators, responsible body and cost related to each action]			[Timeframe of the strategy]				[Identification of key legal references, and links with other strategic documents governing the field]		[List of contributors to the elaboration of the strategy]	Study of the identification of regulatory obstacles that hamper the protection of IP [intellectual property] and TT [technology transfer]. [Situation analysis (actors, programmes, achievements so far and gaps) and problem tree]	[Definition of objectives]	[Actions related to the objectives]				References Abbreviations Glossary Description of development activities
Health Systems Research Strategy (4)	Jordan	[Research] priorities review through the formation of a national team every five years Attract research proposals Attracting funding for research Motivation to conduct research		Hold meetings Conferencing Bulletins The use of the website of the Ministry of Health Provision of summary studies To provide the necessary information for policy-makers	Appointment of cadres Formation of a team of health systems research in the Ministry of Health Item allocation for health research in the budget of the Ministry of Health	Hold training workshops in the field of research Hold training workshops in the area of statistical analysis To send staff on training courses internal and external	Increase coordination and cooperation among the partners		Improve the performance of the health care system and adoption of policies based on the results of studies, evidence and information by providing training and financial support and motivation to conduct research on health systems in the Ministry of Health		[Indicators are presented for every action, in a table format.]	[Foreword by the Minister of Health]		The concept of knowledge transfer is an important aspect in the process of institutional development and sustainability, which is a process to disseminate the results of health research in an easily and understandable way to have the greatest impact on health policy makers, health care providers, and the public.										[Responsible parties prsented for every action, in a table format.]
Health Improvement Strategy 2015-2018 (16)	Bahrain						To allow a more consistent approach, enhanced policy making will involve an evidence based development process and will be undertaken in a manner that unifies health policy-making standards and that is informed by communication with various parts of the health system. It should involve participation from representatives of relevant stakeholders and be based on up-to-date facts and data.	To allow a more consistent approach, enhanced policy making will involve an evidence based development process and will be undertaken in a manner that unifies health policy-making standards and that is informed by communication with various parts of the health system. It should involve participation from representatives of relevant stakeholders and be based on up-to-date facts and data.				Not applicable (not a specificly KT strategy)
Research for Better Health! Strategic Plan 2008-2013 (9)	Tanzania		Strengthen and maintain National Health Research Database Launch of website/page dedicated to evidence for policy making	Convene Annual Joint Scientific Conference Produce Annual reports Produce and distribute NIMR’s quarterly and annual reports Carry out workshops, meeting and seminars for research findings translation and dissemination	Launch a forum between researcher and policy makers	Conduct research translation workshop to programme managers and practitioners Conduct sensitization programmes for district and regional authorities Conduct trainings to mass media editors and journalists on reporting of research findings for public consumption Conduct seminar for Members of Parliament on major health problems Train district and regional health personnel on operational research C…	Support implementation of disease control programmes in all Regions of Tanzania	Develop mass media programmes Conduct advocacy of NIMR activities at different fora Produce documentaries on NIMR activities Produce and distribute the NIMR’s brochures and posters Conduct awareness campaigns to health professionals and the general public	[See under "Vision" and "Mission"]						A Tanzania where people enjoy quality health and well-being	To foster the conduct of well regulated high quality research that is responsive to the priority health needs of the Tanzanian community		(1) The first part introduces NIMR, its establishment and functions, describes planning evolution within the institute, and gives a general structure of the document. (3) A review of implementation of the previous strategic plan is covered in part three.			(2) The second part presents a situation analysis on the internal and external environment where NIMR operates.	(4) Part four is about the Institute’s strategic framework.	(5) The fifth part describes planned strategies.			(6) The sixth part gives an indicative budget for the planned period, monitoring and evaluation.	The proceedings of the Strategic Planning Workshop together with the list of participants have been annexed to this document as Annex I and Annex II, respectively.
Advancing Health Research, Enhancing Life. National Institute for Medical Research Strategic Plan IV. 2014-19	Tanzania	Strategic Objective 4: Health Research and Development Carried Out	Health Research Repository developed and functional Health research database maintained and strengthened Information acquired and disseminated through digital libraries and e-systems	Strategic Objective 5: Utilization of research findings promoted Strategy 1: Research findings disseminated, translated and communicated and used • Scientific articles published • Research summaries and policy briefs developed and shared with stakeholders • Research findings shared through multi-media approaches • Policy dialogues established and held • Advocacy for utilization of health research…	Strategic Objective 1: Governance structures and systems for effective performance of the institute are in operation Strategic Objective 2: Resources for effective implementation of NIMR strategic plan are made available	Strategy 2: Translation of research findings and knowledge management strengthened • Research findings translated for target audience • Capacity of journalists in reporting health research findings strengthened • Capacity of researchers on translation and packaging of research findings strengthened • Policy/decision makers advocating health research findings established, sensitized and engaged • …					Whole section and annex devoted to M&E	Foreword by the Chairman of the NIMR Council	Executive summary	Conceptualization	To be an institution of excellence for advancement of health research and development in Tanzania and beyond	To conduct, coordinate, regulate and promote scientifically and ethically sound, high quality health research and deliver evidence-based information that is responsive to the needs of human wellbeing	Core Values: • Integrity • Accountability • Unity • Innovation • Quality Motto: Quality Research for Better Health	Background to the strategic objectives		Methodology used: The preparation of this document was developed through a consultative and iterative process which involved most of the key stakeholders.	SWOC analysis	Section "Contents of the Strategic Plan": Strategic objectives, strategies and actions	Section "Contents of the Strategic Plan": Strategic objectives, strategies and actions				M&A framework Communication strategy SWOC matrix Result based logframe
Knowledge Transfer Programme - Policy (10)	Malaysia	Five KRA [key research areas] identified are in the field of: 1. Education - raising level of education in certain areas. 2. Economic gains for sector/s of industry in identified sector. 3. Sustainability and Green Technology Initiatives. 4. The Disadvantage groups. 5. Developing Industry Relevant curriculum (for High Impact sector).			1. Establish partnership framework. 2. Criteria for selection of projects. - The organisation must have a specific business need which will be enhanced through the KTP. - IPTA must have competency to meet the organisation’s business need. 3. Establish Council of KTP in Ministry of Higher Education (MoHE). 4. Establish KTP programme committee. 5. Establish permanent secretariat for KTP at USM. 6. …	Strengthening both curriculum and co-curriculum in IPTA [higher education] based on industry and community Integrating KTP initiatives of IPTA [higher education] into academic program of other related institution of learning Empowerment and capacity building of the recipient industry or groups	Implementing meaningful projects with industry or community which are sustainable and have measurable outcome Strategic partnership with stakeholders Reciprocity of knowledge transfer initiatives between stakeholders		[See under "Vision" and "Mission"]		Witihn the framework of Impact measurement, the following indicators are defined: - % improvement in public examination identified e.g. SPM or PMR or English or Science - % of increase of profit or income generated - % of increase of profit or income generated - % of increase in annual income for target groups - Acceptance of curriculum by industry and applied by Education institutions					Objective: To recognise and promote the transfer of knowledge via the exchange of creative and innovative ideas, research findings, experiences and skills between IPTA [higher education], research organizations, industries, government agencies and the wider community. Goal: To enable the development and improvement of the quality of products, services and policies to be shared for mutual benefits…		[Background, including a definition of KT roles for different stakehoolders]	Rationale of the Knowledge Transfer Programme (KTP) Policy	[Name and address of responsible people]	Current status Issues and challanges SWOT	Strategic Objective 1: Enhance and Enrich Current Knowledge Transfer in IPTA [higher education] Strategic Objective 2: Knowledge Transfer Programme (KTP) as Catalyst for Community or Industry Growth	[Actions deriving from each strategic objective]	Framework of the KTP policy (see Institutions) Governance of Knowledge Transfer Programme (KTP)		[Timeline and responsible organisation are linked to eash step.] [Cost breakdown] Model of Implementation and Implementation Plan
Research. Evidence. Action (14)	Ireland	Objective: Support research that addresses questions of national relevance for clinical and population health practice and for health services management, and translation of the research results into policy and/or practice. Actions: - Provide support for new applied research projects that meet the needs of the Irish healthcare system using integrated knowledge translation approaches. – Manage exi…	Provide access to the HRB’s national drugs library to facilitate the use of research-based knowledge in decision-making by those working in the area of problem substance use in Ireland.	Objective: Promote and support evidence synthesis and knowledge translation activities in order to help policy-makers, service planners and providers make evidence-based decisions. Actions: – Commission, in partnership with the National Clinical Effectiveness Committee (NCEC), a clinical effectiveness review collaboration for Ireland to support the generation of NCEC-prioritised guidelines and th…		Action: Promote access to the Cochrane Library, and support the training of individuals and groups to conduct high-quality and timely Cochrane Reviews, in order to inform healthcare decision-making. KPI: Number of individuals who are trained in evidence synthesis and appraisal through Cochrane training initiatives.		Objective: Enhance recognition of the value of health research and the HRB’s role nationally and internationally. Actions: – Enhance the HRB’s reputation as a leader in the provision of relevant, high-quality research, data and evidence. – Build and sustain strong relationships with all HRB stakeholders to enhance engagement and effect positive change in relation to health research. – Maximise aw…	We will lead and support excellent research, and we will generate relevant knowledge and promote its application in policy and practice. [Figures on the front page, as a motto.] The HRB operates to a number of core principles that guide all our activities: Integrity, Independence and objectivity, Quality and professionalism, Transparency, fairness and accountability, Collaboration and cooperation…		Objective: Enable transparent and accountable decision-making based on the best possible information. Actions: – Continuously review progress in implementing the HRB strategy; manage its operational delivery and monitor its on-going appropriateness; amend it as necessary in response to changes in the external environment. – Support informed expenditure decisions on HRB research and information in…							[Achievements so far, and reference to key strategic documents]				[Strategic objectives; see at content]	[Actions deriving from each strategic objective; see at content]			Definition of 3 main goals and 3 enables (one of which is explicitely KT). For each goal and enabler, specific objectives are defined, along with actions and KPIs.
Knowledge Translation Strategy 2004-2009 (6)	Canada				Launch a strategic initiative, with competitively awarded long-term (five-year) grants, based on the "networks for health innovation" concept, characterized by: - Co-governance by users (e.g., practitioners, program managers, policy-makers, the public and the private sector) and researchers, including those with expertise in KT; - Inherent flexibility with respect to precise focus (i.e. can shift…	CIHR will build KT expertise internally, and create learning opportunities that enable CIHR to play a lead role in the knowledge translation community.	The CIHR relationships that will be important to achieving the KT objectives are as follows: - researchers, within and across research disciplines; - policy-makers, planners and managers, throughout the health care, public health, and healthy public policy systems; - health care providers in formal and informal systems of care; - general public, patient groups and those who help to shape their vi…	Develop and implement a KT recognition and reward initiative, e.g., provide an annual prestigious financial award for excellence in KT. Act as a resource for Canada, with others, regarding expertise in KT research applied to health, e.g., develop and make available illustrative case examples of KT.	The CIHR's aim is to excel in the creation of new knowledge and to translate that knowledge from the research setting to real-world applications in order to improve the health of Canadians, provide more effective health services and products and strengthen the health care system. [Figures in the Introduction.]	Fund grants, in collaboration with Institutes and through strategic and open competitions, that support KT research in: - Basic science of KT – theoretical and conceptual research on KT; - KT intervention development, scaling-up and sustainability research1 – pilot studies and intervention strategies, including quantitative and economic models that predict the best return on research investment; …	Evaluation of KT at CIHR KT has the potential to accelerate beneficial applications of research, permitting Canadians to capitalize to a greater extent on their investment in health research and to share these benefits with other nations. In order to understand the value of KT, it will be important to find rigorous ways of measuring progress in delivering on CIHR's knowledge translation mandate. …			Defining and framing knowledge translation Knowledge translation is the exchange, synthesis and ethically-sound application of knowledge – within a complex system of interactions among researchers and users – to accelerate the capture of the benefits of research for Canadians through improved health, more effective services and products, and a strengthened health care system				Introduction: [the mandate of CIHR] This Strategic Plan builds on the objectives of Investing in Canada's Future: CIHR's Blueprint For Health Research and Innovation (CIHR Blueprint 2007). Its development has been informed by knowledge translation research; CIHR's original Draft Framework for Knowledge Translation at the Canadian Institutes of Health Research (June 2002); discussions of the CIHR …				CIHR's KT strategic directions: 1. Support KT research, i.e. research on KT concepts and processes; 2. Contribute to building KT Networks, i.e. Networks of researchers and research users; 3. Strengthen and expand KT at CIHR, i.e. improve capability to support KT research and, with partners, KT itself; and, 4. Support and recognize KT excellence, i.e. build and celebrate a culture of KT.			CIHR's Knowledge Translation Strategic Plan - Outcomes [Objectives - Short term outcomes - Long term outcomes (in table)]	Operational Dimensions of KT at CIHR	CIHR's Governing Council Knowledge Translation Working Group Selected Bibliography
Health Research Roadmap II: Capturing Innovation to Produce Better Health and Health Care for Canadians	Canada	Strategic Direction 2 Mobilizing Health Research for Transformation and Impact A targeted approach complements investigator-initiated research by ensuring that a portion of CIHR’s investments is deliberately directed towards health and health system research priorities that reflect the evolving health needs and expectations of Canadians and capture emerging national and international scientific o…				CIHR has a role in strengthening mentorship and professional skills development through defined expectations within our funding program requirements and peer review criteria. (not particularly KT capacity)	Reaping Benefits through Strategic Alliances Working with Canadians (citizen and patient engagement strategies) Engaging with the international community (cooperation with health researchers arounf the world) Expanding our global perspective (taking part in developing-country projects)		The mandate of the Canadian Institutes of Health Research (CIHR) is to “excel, according to internationally accepted standards of scientific excellence, in the creation of new knowledge and its translation into improved health for Canadians, more effective health services and products and a strengthened Canadian health care system” (Bill C-13, April 2000). CIHR’s vision is to position Canada as a…	We will also continue to support research that advances the understanding and practice of knowledge translation.	A performance measurement framework for the 2014-15 – 2018-19 strategic plan has been established to report on actual progress made towards implementing this plan over the next five years. (expected outcomes and performance indicators)		[Executive summary]		[A Vision for the Future: Building on Success and Beyond] - summary of strategic objectives							X	X				Strategic activities and indicators
